# Supplementary material for: Machine learning models for prediction of invasion Klebsiella pneumoniae liver abscess syndrome in diabetes mellitus: a singled centered retrospective study
Source: BMC Infect Dis. 2023 May 4;23:284. doi: 10.1186/s12879-023-08235-7 (PMC10157913; doi:10.1186/s12879-023-08235-7)
Supplement: Supplementary file 1 — Additional file 1: Table S1. Characteristics of patients in the training and test sets. [file 12879_2023_8235_MOESM1_ESM.xlsx]

## Sheet: Sheet1
Table S1 Characteristics of patients in the training and test sets Line 145
Characteristics	Total（N=213）	training set（N=149）	test set（N=64）	P-value
Clinical findings
Age	62.97 ± 12.17	61.92 ± 13.62	60.85 ± 12.21	0.247
Gender				0.323
Female	60 (28.2%)	39 (26.17%)	21 (32.81%)
Male	153 (71.8%)	110 (73.83%)	43 (67.19%)
Smoke	30 (14.1%)	21 (14.09%)	9 (14.06%)	0.995
Alcohol	23 (10.8%)	18 (12.08%)	5 (7.81%)	0.357
DM（Year）	3.0 (2.0-10.0)	3.0 (2.0-9.0)	4.5 (1.8-10.0)	0.679
Underlying disease
Biliary diseases	46 (21.6%)	37 (24.83%)	9 (14.06%)	0.08
CHD	19 (8.9%)	12 (8.05%)	7 (10.94%)	0.498
Liver diseases	16 (7.5%)	12 (8.05%)	4 (6.25%)	0.647
Symptom at presentation
Body temperature	38.6 ± 1.1	38.69 ± 1.09	38.47 ± 1.04	0.178
Weakness	82 (38.5%)	55 (36.91%)	27 (42.19%)	0.468
Diarrhea	8 (3.8%)	6 (4.03%)	2 (3.12%)	0.751
Vomiting	22 (10.3%)	16 (10.74%)	6 (9.38%)	0.764
Abdominal pain	80 (37.6%)	54 (36.24%)	26 (40.62%)	0.545
Admission data
SBP	125.5 ± 18.0	124.09 ± 17.92	128.72 ± 18.07	0.129
DBP	75.4 ± 10.6	74.91 ± 10.94	76.70 ± 9.78	0.282
GLU	10.3 ± 3.6	10.33 ± 3.56	10.36 ± 3.63	0.871
WBC	11.6 (8.9-15.4)	12.1 (9.2-15.4)	11.0 (8.6-14.9)	0.208
NE	9.9 (7.2-13.4)	10.2 (7.5-13.4)	9.4 (6.7-13.1)	0.3
HB	116.0 (105.0-128.0)	117.0 (107.0-129.0)	112.0 (103.0-125.5)	0.071
PLT	191.0 (119.0-273.0)	192.0 (116.0-270.0)	186.5 (125.0-278.0)	0.871
ALT	57.0 (35.0-93.0)	59.0 (35.0-105.0)	52.0 (33.8-78.5)	0.343
AST	40.0 (25.7-78.2)	43.0 (24.8-91.0)	38.2 (29.8-54.6)	0.628
ALP	155.0 (103.0-240.0)	157.0 (109.0-240.0)	144.0 (98.8-203.0)	0.372
LDH	221.0 (176.0-299.0)	221.0 (175.0-316.0)	218.0 (178.2-256.0)	0.384
ALB	29.5 (26.7-33.2)	29.8 (26.7-32.6)	29.4 (26.4-34.3)	0.717
TBIL	12.9 (8.6-21.4)	13.1 (9.0-22.0)	11.8 (7.6-17.7)	0.306
DBIL	6.5 (4.2-10.9)	6.6 (4.4-11.7)	5.8 (3.9-8.8)	0.181
IBIL	5.7 (3.8-9.2)	5.7 (3.8-9.3)	5.8 (3.8-8.0)	0.965
BUN	5.0 (3.6-7.5)	5.1 (3.6-7.3)	4.6 (3.4-8.6)	0.709
TC	3.2 (2.6-3.9)	3.2 (2.6-3.8)	3.4 (2.7-4.2)	0.155
TG	1.4 (1.0-1.9)	1.4 (1.0-1.9)	1.5 (1.2-2.0)	0.372
CRP	114.0 (69.7-184.6)	114.0 (71.9-181.0)	115.8 (67.9-185.8)	0.87
PT	13.2 (12.4-14.1)	13.3 (12.5-14.1)	12.9 (12.0-14.0)	0.052
D-DIMER	2.5 (1.2-4.7)	2.3 (1.2-5.0)	2.8 (1.2-4.2)	0.739
MDRO	13 (6.1%)	12 (8.05%)	1 (1.56%)	0.07
SOFA	1.3 ± 2.3	0.0 (0.0-2.0)	0.0 (0.0-2.0)	0.99
Radiologic findings
Abscess location				0.54
Right lobe	160 (75.1%)	114 (76.51%)	46 (71.88%)
Left lobe	39 (18.3%)	27 (18.12%)	12 (18.75%)
Both lobes	14 (6.6%)	8 (5.37%)	6 (9.38%)
No. of abscesses				0.24
Multiple	52 (24.4%)	33 (22.15%)	19 (29.69%)
Solitary	161 (75.6%)	116 (77.85%)	45 (70.31%)
Abscess size (cm)	7.3 ± 2.5	7.45 ± 2.48	7.08 ± 2.65	0.327
Treatment
Drainage mode				0.79
None	32 (15.0%)	23 (15.4%)	23 (15.4%)
Catheterization	135 (63.4%)	95 (63.8%)	95 (63.8%)
Puncture	40 (18.8%)	26 (17.4%)	26 (17.4%)
Surgery	6 (2.8%)	5 (3.4%)	5 (3.4%)
Outcome
IKPLAS	25(11.74%)	17 (11.41%)	8 (12.50%)	0.821
