# Supplementary material for: Machine learning models for prediction of invasion Klebsiella pneumoniae liver abscess syndrome in diabetes mellitus: a singled centered retrospective study
Source: BMC Infect Dis. 2023 May 4;23:284. doi: 10.1186/s12879-023-08235-7 (PMC10157913; doi:10.1186/s12879-023-08235-7)
Supplement: Supplementary file 2 — Additional file 2: Table S2. Tuning parameters of the predictive models. [file 12879_2023_8235_MOESM2_ESM.xlsx]

## Sheet: Sheet1
Table S2 Tuning parameters of the predictive models Line154
Classification model	Hyperparameter	Define Hyperparameter Ranges	Optimum value
LR	C	0.1-10	0.1298
SVM	C	0.1-10	0.5451
	Gamma	1e-6-1e1	5.0129
RF	n_estimators	100-1000	934
	max_features	1-4	4
	max_depth	1-10	6
	min_weight_fraction_leaf	1e-6-0.5	0
KNN	n_neighbors	1-20	12
DT	max_depth	1-20	13
	min_samples_split	2-10	5
	min_samples_leaf	1-10	4
	min_weight_fraction_leaf	1e-6-0.5	0.0284
ANN	hidden1	1-30	26
	hidden2	1-30	19
	learning_rate_int	1e-6-0.5	0.1922
XGB	n_estimators	100-1000	634
	max_leaves	1-20	17
	max_depth	1-20	17
	max_bin	2-20	17
